# Supplementary material for: Genome-Wide Identification of the MPK Gene Family and Expression Analysis under Low-Temperature Stress in the Banana
Source: Plants (Basel). 2023 Aug 12;12(16):2926. doi: 10.3390/plants12162926 (PMC10460080; doi:10.3390/plants12162926)
Supplement: Supplementary file 1 [file plants-12-02926-s001.zip]

Archive with 4 entries (4 files):
- Supplementary Figure S1 Protein conserved domains of MPKs in bananas.tif
- Supplementary Table S1 Basic information and protein physicochemical properties of MPK family in bananas.xlsx
- Supplementary Table S2 qRT-PCR and reverse transcription primers of MPKs and miRNAs.xlsx
- Supplementary Table S3 annotation of MPKs in KEGG.xlsx
