# Supplementary material for: Genome-Wide Identification of the MPK Gene Family and Expression Analysis under Low-Temperature Stress in the Banana
Source: Plants (Basel). 2023 Aug 12;12(16):2926. doi: 10.3390/plants12162926 (PMC10460080; doi:10.3390/plants12162926)
Supplement: Supplementary file 1 [file plants-12-02926-s001.zip › Supplementary Table S1 Basic information and protein physicochemical properties of MPK family in bananas.xlsx]

## Sheet: expsya
species	Gene ID	Gene name	Number of amino acids	Molecular weight	Theoretical pI	Instability index	Aliphatic index	Grand average of hydropathicity (GRAVY)
Musa acuminata	Ma01_g05930.1	MaMPK1	618	70.05	9.28	40.53	84.3	-0.411
	Ma01_g14650.1	MaMPK2	1114	125.71	7.57	50.1	83.13	-0.421
	Ma02_g22790.1	MaMPK3	390	44.69	5.39	39.52	88.31	-0.333
	Ma03_g02910.1	MaMPK4	507	58.27	8.89	38.42	84.62	-0.446
	Ma03_g17860.1	MaMPK5	612	69.25	9.41	43.92	80.83	-0.462
	Ma04_g04040.1	MaMPK6	570	65.83	8.36	42.45	81.79	-0.54
	Ma04_g04050.1	MaMPK7	366	41.68	6.86	33.01	98.03	-0.108
	Ma04_g04720.1	MaMPK8	371	42.49	6.21	37.09	89.33	-0.347
	Ma04_g05800.1	MaMPK9	373	42.67	5.96	35.62	92.01	-0.295
	Ma04_g11760.1	MaMPK10	534	61.03	8.53	37.6	82.57	-0.525
	Ma04_g11790.1	MaMPK11	367	41.92	6.42	35.28	99.1	-0.162
	Ma04_g12220.1	MaMPK12	376	43.06	6.2	38.2	89.71	-0.325
	Ma04_g12740.1	MaMPK13	831	91.34	5.72	44.77	94.36	-0.14
	Ma05_g06700.1	MaMPK14	393	44.98	5.34	39.66	86.41	-0.346
	Ma06_g30050.1	MaMPK15	609	68.75	8.99	40.27	81.56	-0.441
	Ma06_g36370.1	MaMPK16	367	42.62	5.45	46.97	89.59	-0.291
	Ma09_g00720.1	MaMPK17	591	67.4	6.37	44.79	82.52	-0.513
	Ma09_g06650.1	MaMPK18	588	66.39	8.99	35.52	81.79	-0.399
	Ma10_g02780.1	MaMPK19	393	45	5.47	43.95	86.67	-0.351
	Ma11_g02880.1	MaMPK20	366	42.19	6.17	35.82	93.22	-0.349
	Ma11_g10460.1	MaMPK21	614	69.56	9.06	32.07	82.59	-0.364
Musa balbisiana	Mba01_g23670.1	MbMPK1	1155	130.81	7.14	50.12	83.29	-0.399
	Mba02_g19970.1	MbMPK2	390	44.72	5.39	39.79	88.54	-0.335
	Mba03_g02880.1	MbMPK3	541	62.1	9.01	37.63	83.97	-0.462
	Mba03_g16900.1	MbMPK4	637	71.76	9.37	42.06	81.32	-0.465
	Mba04_g03760.1	MbMPK5	633	72.34	8.3	42.62	85.06	-0.44
	Mba04_g10870.1	MbMPK6	386	44.09	7.13	36.14	96.74	-0.213
	Mba05_g11100.1	MbMPK7	393	45.03	5.34	41.27	85.42	-0.362
	Mba06_g27960.1	MbMPK8	606	68.5	9.14	40.58	80.51	-0.444
	Mba06_g33760.1	MbMPK9	367	42.57	5.45	47.39	89.86	-0.284
	Mba09_g00710.1	MbMPK10	677	76.08	6.74	40.9	81.12	-0.515
	Mba09_g06020.1	MbMPK11	587	66.66	9.19	34.9	79.44	-0.468
	Mba11_g09350.1	MbMPK12	588	67.86	8.87	32.86	83.59	-0.417
Musa schizocarpa	Ms01_t005280.1	MsMPK1	618	70.1	9.25	39.24	84.3	-0.411
	Ms01_t013320.1	MsMPK2	595	68.19	6.16	51.77	79.66	-0.56
	Ms03_t062620.1	MsMPK3	621	70.49	9.73	48.19	78.41	-0.531
	Ms04_t081520.1	MsMPK4	553	63.29	8.27	38.03	85.37	-0.397
	Ms04_t083100.1	MsMPK5	373	42.67	6.02	34.62	91.23	-0.307
	Ms04_t088350.1	MsMPK6	524	59.78	7.78	37.12	83.21	-0.49
	Ms04_t088380.1	MsMPK7	367	41.92	6.42	35.28	99.1	-0.162
	Ms04_t088740.1	MsMPK8	377	43.16	6.28	38.12	89.73	-0.322
	Ms04_t089200.1	MsMPK9	375	42.96	5.86	39.8	89.97	-0.324
	Ms05_t122660.1	MsMPK10	393	45.02	5.34	38.73	87.4	-0.339
	Ms06_t169520.1	MsMPK11	616	69.49	8.97	42.61	80.8	-0.435
	Ms09_t240600.1	MsMPK12	611	69.56	6.87	42.71	81.9	-0.504
	Ms09_t245740.1	MsMPK13	595	67.4	9.13	35.99	80.82	-0.436
	Ms10_t272640.1	MsMPK14	393	45	5.47	43.95	86.67	-0.351
	Ms11_t301370.1	MsMPK15	366	42.19	6.17	35.82	93.22	-0.349
	Ms11_t308240.1	MsMPK16	614	69.69	9.15	32.18	80.68	-0.428
Musa textilis	LOCUS_000161	MtMPK1	389	44.41	5.34	40.59	85.78	-0.354
	LOCUS_001245	MtMPK2	735	83.04	7.93	47.5	85.59	-0.392
	LOCUS_005177	MtMPK3	626	71.21	8.83	42.08	86.05	-0.393
	LOCUS_008625	MtMPK4	425	47.95	5.64	28.07	98.61	-0.017
	LOCUS_008626	MtMPK5	499	57.09	8.36	36.25	79.16	-0.547
	LOCUS_010813	MtMPK6	618	69.99	9.26	39.71	83.69	-0.401
	LOCUS_016374	MtMPK7	615	69.64	9.15	36.63	80.28	-0.428
	LOCUS_019864	MtMPK8	631	71.59	9.19	32.05	82.68	-0.375
	LOCUS_021114	MtMPK9	390	44.7	5.34	41.01	88.82	-0.322
	LOCUS_022968	MtMPK10	507	58.28	9.07	41.5	85.58	-0.439
Musa itinerans	Mi_g005937	MiMPK1	553	62.77	8.95	37	82.21	-0.438
	Mi_g006029	MiMPK2	598	67.55	8.95	39.56	83.55	-0.394
	Mi_g006526	MiMPK3	373	42.65	6.12	36.14	91.74	-0.292
	Mi_g010921	MiMPK4	587	66.75	7.99	42.65	83.27	-0.474
	Mi_g012269	MiMPK5	604	68.61	9.11	33.8	81.69	-0.416
	Mi_g014798	MiMPK6	580	66.46	7.97	47.1	80.4	-0.511
	Mi_g016091	MiMPK7	366	42.03	6.14	33.67	92.16	-0.346
	Mi_g017041	MiMPK8	382	43.92	5.53	43.38	89.4	-0.32
	Mi_g018333	MiMPK9	375	42.92	5.97	38.8	89.47	-0.306
	Mi_g020315	MiMPK10	610	68.89	9.22	39.09	85.74	-0.361
	Mi_g020441	MiMPK11	376	43	6.13	36.68	92.05	-0.287
	Mi_g021416	MiMPK12	367	42.57	5.44	46.11	89.86	-0.284
	Mi_g024332	MiMPK13	509	58.54	8.01	36.93	83.36	-0.43
	Mi_g024387	MiMPK14	425	48.79	6.11	37.1	91.51	-0.185
	Mi_g026351	MiMPK15	513	58.77	8.77	39.49	85.36	-0.429
	Mi_g031653	MiMPK16	379	43.6	5.6	39.11	90.08	-0.32
	Mi_g032072	MiMPK17	382	43.94	5.54	40.53	87.62	-0.331
	Mi_g032109	MiMPK18	648	73.89	9.61	48.49	80.23	-0.522
