# Supplementary material for: Genome-Wide Identification of the MPK Gene Family and Expression Analysis under Low-Temperature Stress in the Banana
Source: Plants (Basel). 2023 Aug 12;12(16):2926. doi: 10.3390/plants12162926 (PMC10460080; doi:10.3390/plants12162926)
Supplement: Supplementary file 1 [file plants-12-02926-s001.zip › Supplementary Table S2 qRT-PCR and reverse transcription primers of MPKs and miRNAs.xlsx]

## Sheet: Sheet1
Primer name	Primer sequences (5'-3')	purpose
MaMPK3-F	AAGGAGGAGCTCAGCCGA	for qRT-PCR
MaMPK3-R	TTGGATGAACCGGCCACC	for qRT-PCR
MaMPK14-F	AACCGACGGATACCGAGATG	for qRT-PCR
MaMPK14-R	TGTACTGGATGAATCGCCCG	for qRT-PCR
MaMPK16-F	GGAGGCCGGTACTTGCAG	for qRT-PCR
MaMPK16-R	ACCGAACAGACGATGCCG	for qRT-PCR
MaMPK19-F	TCGTCTGCTCGGCTTTGAAT	for qRT-PCR
MaMPK19-R	CGTTGAATGCCTGCCGTATG	for qRT-PCR
CAC-F	CTCCTATGTTGCTCGCTTATG	for qRT-PCR
CAC-R	GGCTACTACTTCGGTTCTTTC	for qRT-PCR
mac-172a-reverse	GTCGTATCCAGTGCAGGGTCCGAGGTATTCGCACTGGATACGACATGCAG	for miRNA reverse transcription
mac-172b-reverse	GTCGTATCCAGTGCAGGGTCCGAGGTATTCGCACTGGATACGACGTGCAG	for miRNA reverse transcription
mac-172d-reverse	GTCGTATCCAGTGCAGGGTCCGAGGTATTCGCACTGGATACGACTTGCAG	for miRNA reverse transcription
miR172 -F	GCGCGAGAATCTTGATGATG	for qRT-PCR
mQ Primer-R	AGTGCAGGGTCCGAGGTATT	for qRT-PCR
U6-F	CATCCGATAAAATTGGAACGA	for qRT-PCR
U6-R	GATCGCCCTTCTACGTCGTAT	for qRT-PCR
