# Supplementary material for: Genome-Wide Identification of the MPK Gene Family and Expression Analysis under Low-Temperature Stress in the Banana
Source: Plants (Basel). 2023 Aug 12;12(16):2926. doi: 10.3390/plants12162926 (PMC10460080; doi:10.3390/plants12162926)
Supplement: Supplementary file 1 [file plants-12-02926-s001.zip › Supplementary Table S3 annotation of MPKs in KEGG.xlsx]

## Sheet: result
gene name	KO	thrshld	score	E-value	KO definition
MaMPK2	K04371	569.73	662.6	1.5e-201	[EC:2.7.11.24]
MaMPK3	K14512	718.57	765.4	5.8e-233	[EC:2.7.11.24]
MaMPK3	K04371	569.73	570.4	1.4e-173	[EC:2.7.11.24]
MaMPK6	K04371	569.73	569.8	2.2e-173	[EC:2.7.11.24]
MaMPK8	K20600	740.6	770.6	1.4e-234	[EC:2.7.11.24]
MaMPK9	K20600	740.6	778.9	4e-237	[EC:2.7.11.24]
MaMPK11	K20535	727.57	728.1	7.4e-222	[EC:2.7.11.24]
MaMPK12	K20600	740.6	762	5.6e-232	[EC:2.7.11.24]
MaMPK13	K20600	740.6	775.3	5e-236	[EC:2.7.11.24]
MaMPK14	K14512	718.57	767.5	1.3e-233	[EC:2.7.11.24]
MaMPK14	K04371	569.73	575.9	3.2e-175	[EC:2.7.11.24]
MaMPK15	K04371	569.73	579.3	3e-176	[EC:2.7.11.24]
MaMPK16	K20536	713.3	735.8	3.1e-224	[EC:2.7.11.24]
MaMPK18	K04371	569.73	578.2	6e-176	[EC:2.7.11.24]
MaMPK19	K14512	718.57	766.5	2.7e-233	[EC:2.7.11.24]
MaMPK19	K04371	569.73	574.8	6.5e-175	[EC:2.7.11.24]
MaMPK20	K20600	740.6	761.2	9.4e-232	[EC:2.7.11.24]
MaMPK21	K04371	569.73	573.2	2e-174	[EC:2.7.11.24]
MbMPK2	K14512	718.57	763.9	1.7e-232	[EC:2.7.11.24]
MbMPK7	K14512	718.57	768.9	4.9e-234	[EC:2.7.11.24]
MbMPK7	K04371	569.73	578.5	4.9e-176	[EC:2.7.11.24]
MbMPK11	K04371	569.73	579.6	2.3e-176	[EC:2.7.11.24]
MbMPK1	K04371	569.73	603.7	1.1e-183	[EC:2.7.11.24]
MbMPK8	K04371	569.73	580.4	1.3e-176	[EC:2.7.11.24]
MbMPK9	K20536	713.3	734.5	7.6e-224	[EC:2.7.11.24]
MbMPK12	K04371	569.73	574.2	1e-174	[EC:2.7.11.24]
MsMPK8	K20600	740.6	760.6	1.4e-231	[EC:2.7.11.24]
MsMPK9	K20600	740.6	777.5	1.1e-236	[EC:2.7.11.24]
MsMPK5	K20600	740.6	783.1	2.1e-238	[EC:2.7.11.24]
MsMPK7	K20535	727.57	728.1	7.5e-222	[EC:2.7.11.24]
MsMPK2	K04371	569.73	574.3	9.3e-175	[EC:2.7.11.24]
MsMPK16	K04371	569.73	575	6e-175	[EC:2.7.11.24]
MsMPK15	K20600	740.6	761.2	9.5e-232	[EC:2.7.11.24]
MsMPK13	K04371	569.73	579.6	2.4e-176	[EC:2.7.11.24]
MsMPK10	K14512	718.57	768.9	4.9e-234	[EC:2.7.11.24]
MsMPK10	K04371	569.73	577.9	7.8e-176	[EC:2.7.11.24]
MsMPK14	K14512	718.57	766.4	2.7e-233	[EC:2.7.11.24]
MsMPK14	K04371	569.73	574.8	6.6e-175	[EC:2.7.11.24]
MsMPK11	K04371	569.73	580.7	1.1e-176	[EC:2.7.11.24]
MtMPK1	K14512	718.57	743.6	2.3e-226	[EC:2.7.11.24]
MtMPK3	K04371	569.73	581.1	8.1e-177	[EC:2.7.11.24]
MtMPK7	K04371	569.73	579.5	2.4e-176	[EC:2.7.11.24]
MtMPK9	K14512	718.57	766.5	2.6e-233	[EC:2.7.11.24]
MtMPK9	K04371	569.73	573.2	2e-174	[EC:2.7.11.24]
MiMPK12	K20536	713.3	736.2	2.3e-224	[EC:2.7.11.24]
MiMPK3	K20600	740.6	778.6	5.1e-237	[EC:2.7.11.24]
MiMPK16	K14512	718.57	757.7	1.2e-230	[EC:2.7.11.24]
MiMPK16	K04371	569.73	570.8	1.1e-173	[EC:2.7.11.24]
MiMPK14	K20600	740.6	769	4e-234	[EC:2.7.11.24]
MiMPK1	K04371	569.73	578.4	5.4e-176	[EC:2.7.11.24]
MiMPK17	K14512	718.57	757.7	1.2e-230	[EC:2.7.11.24]
MiMPK17	K04371	569.73	577	1.4e-175	[EC:2.7.11.24]
MiMPK8	K14512	718.57	755.3	6.7e-230	[EC:2.7.11.24]
MiMPK8	K04371	569.73	573.3	1.9e-174	[EC:2.7.11.24]
MiMPK2	K04371	569.73	579.5	2.5e-176	[EC:2.7.11.24]
MiMPK11	K20600	740.6	759.3	3.6e-231	[EC:2.7.11.24]
MiMPK5	K04371	569.73	573.2	2.1e-174	[EC:2.7.11.24]
MiMPK7	K20600	740.6	755.7	4.5e-230	[EC:2.7.11.24]
MiMPK9	K20600	740.6	779.3	3.1e-237	[EC:2.7.11.24]
